# Supplementary material for: Transcriptome profiling in imipenem-selected Acinetobacter baumannii
Source: BMC Genomics. 2014 Sep 26;15(1):815. doi: 10.1186/1471-2164-15-815 (PMC4192346; doi:10.1186/1471-2164-15-815)
Supplement: Supplementary file 1 — Additional file 1: Table S1: Oligonucleotides used in RT-qPCR. (XLSX 10 KB) [file 12864_2014_6508_MOESM1_ESM.xlsx]

## Sheet: Sheet1
		Table S1. Oligonucleotides used in RT-qPCR
		Locus tag	Forward primer (5'-3')	Reverse primer (5'-3')	Gene description
		A1S_1516	CCCTGTCATTGGGGTAGTAGATGAGTTA	CTTTACTTAGACCACAGCCACGATGTTC	putative antibiotic resistance
		A1S_1517	ATGGCAATGCAGATATCGGTAC	GTCCAAGATGAAGTGCAATCCA	beta-lactamase OXA-95
		A1S_0109	TGGCTCAAGACAGAGAATCCAATATCATT	TGAGCAGGGAATAGGCATTCCA	Homoserine lactone synthase
		A1S_0535	TTGAGAAAAGCACTAGCAACCAAA	GTAATAACTCCGTTAACGATGTACTGC	RND efflux transporter
		A1S_0548	TTTAATCAGAAAAGTTATACCTCTATTG	ACACTCTTCAATTAAGACTTCTT	TetR family transcriptional regulator
		A1S_1514	AAACAATCTGTAGTGGGATATGGTGCTGC	CGGCTTGAGGTTTAATGGTCAGGTTAAGT	hypothetical protein A1S_0514
		A1S_2217	TTGCCTTCTTGTTCTGTTAATAATAATGT	TGTGGTAGCTTCACCAAAATCTATA	CsuA
		A1S_2218	AAAACTTCCGGTACTTGGAACAACGTAT	AAAATCAACAGGATCTGTTCCGTCACA	CsuA/B
		16s rRNA	CAGCTCGTGTCGTGAGATGT	CGTAAGGGCCATGATGACTT	16s rRNA
